# Supplementary material for: THC and CBD Fingerprinting of an Elite Cannabis Collection from Iran: Quantifying Diversity to Underpin Future Cannabis Breeding
Source: Plants (Basel). 2022 Jan 4;11(1):129. doi: 10.3390/plants11010129 (PMC8747537; doi:10.3390/plants11010129)
Supplement: Supplementary file 1 [file plants-11-00129-s001.zip]

Archive with 1 entries (1 files):
- plants-1467212-supplementary.pdf
